# Supplementary material for: Epigenomics-Guided Multi-Omics Integration Uncovers a Lipid-Metabolic Signature with Translational Utility in Bladder Cancer
Source: Comput Struct Biotechnol J. 2026 Jul 24;35(1):0139. doi: 10.34133/csbj.0139 (PMC13396492; doi:10.34133/csbj.0139)
Supplement: Supplementary 1 — Figs. S1 to S5 Tables S1 and S2 [file csbj.0139.f1.zip]

Archive with 3 entries (3 files):
- Supplementary Figure_20260518.pdf
- Table S1.xlsx
- Table S2.xlsx
