# Supplementary material for: Epigenomics-Guided Multi-Omics Integration Uncovers a Lipid-Metabolic Signature with Translational Utility in Bladder Cancer
Source: Comput Struct Biotechnol J. 2026 Jul 24;35(1):0139. doi: 10.34133/csbj.0139 (PMC13396492; doi:10.34133/csbj.0139)
Supplement: Supplementary 1 — Figs. S1 to S5 Tables S1 and S2 [file csbj.0139.f1.zip › Table S1.xlsx]

## Sheet: Table S1
Supplementary Table 1. The 25 gene prognostic signature identified by the survival oriented random forest model. Columns list each gene’s mean minimal tree depth (Depth)—a measure of feature importance whereby lower values indicate stronger prognostic contribution—and its relative selection frequency across 26 variable hunting iterations (Rel.freq). Genes are ordered by decreasing selection frequ…
Gene	Depth	Rel.freq
AHNAK	7.6286	26
CDC42EP3	12.3574	22
TIPARP	10.4909	22
FASN	10.2604	20
IRF5	12.146	20
MCM2	12.4533	20
SCD	10.9964	20
SLC29A2	11.9466	20
SVIL	11.837	20
TCF15	12.7478	20
ZNF135	12.4032	20
APOBEC3H	9.1298	18
C2orf88	13.2333	18
CHMP4C	12.0965	18
CPE	11.3562	18
DBNDD1	10.0196	18
FGF11	11.4751	18
KRT7	12.93	18
SPINT1	13.1235	18
TPD52L1	12.5251	18
AKR1E2	13.5239	16
CDH3	13.6213	16
EFEMP1	12.4849	16
HOXC4	13.6049	16
LRIG1	12.4722	16
