# Supplementary material for: Epigenomics-Guided Multi-Omics Integration Uncovers a Lipid-Metabolic Signature with Translational Utility in Bladder Cancer
Source: Comput Struct Biotechnol J. 2026 Jul 24;35(1):0139. doi: 10.34133/csbj.0139 (PMC13396492; doi:10.34133/csbj.0139)
Supplement: Supplementary 1 — Figs. S1 to S5 Tables S1 and S2 [file csbj.0139.f1.zip › Table S2.xlsx]

## Sheet: Table S2
Supplementary Table 2. Clinical and survival characteristics of the discovery and external validation cohorts included in this study.
Cohort	Endpoint	N	Median follow-up (months)	Events
TCGA-BLCA	5-year overall survival	406	17.8667	170
TCGA-BLCA	5-year disease specific survival	392	17.9667	117
IMvigor210	5-year overall survival	298	10.2998	189
GSE13507	5-year overall survival	165	36.57	58
GSE48276	5-year recurrence free survival	73	35.4	36
GSE154261	5-year recurrence free survival	73	24	28
